# Supplementary material for: Genetic Regulation of Alternative Polyadenylation Provides Novel Insights into Molecular Mechanisms Underlying Non‐small Cell Lung Cancer
Source: Adv Sci (Weinh). 2025 Apr 26;12(26):2502008. doi: 10.1002/advs.202502008 (PMC12245006; doi:10.1002/advs.202502008)
Supplement: Supplementary file 2 — Supplemental Table 1 [file ADVS-12-2502008-s002.xlsx]

## Sheet: Table S1
Table S1. Summary of characteristics of individuals from OncoArray Consortium lung cancer studies
Variable	Cases (N = 13,835)	Controls (N = 13,835)	P*
	No (%)	No (%)
Gender			0.395a
Male	8,779 (63.46)	8,848 (63.95)
Female	5,056 (36.54）	4,987 (36.05)
Age groups (years)			0.650a
≤49	1,188 (8.59)	1,211 (8.75)
50~60	3,761 (27.18)	3,849 (27.82)
60~70	5,446 (39.36)	5,390 (38.96)
>70	3,440 (24.86)	3,385 (24.47)
a P-values were calculated by Pearson’s c2 test.

## Sheet: Table S2
Table S2. Summary of characteristics of individuals from the UK biobank cohort
Variable	Cases (N=3,622)	Controls (N=14,488)	P
	No (%)	No (%)
Gender			0.956a
Male	1,846 (50.97)	7,375 (50.90)
Female	1,776 (49.03)	7,113 (49.10)
Age groups (years)			0.223a
≤60	1,270 (35.06)	5,240 (36.17)
>60	2,352 (64.94)	9,248 (63.83)
a P values were calculated by Pearson’s c2 test

## Sheet: Table S3
Table S3. Summary of characteristics of individuals from PLCO
Variable	Cases (N=1,712)	Controls (N=6,848)	P*
	No (%)	No (%)
Gender			0.565a
Male	1,008 (58.88)	3,978 (58.09)
Female	704 (41.12）	2,870 (41.91)
Age groups (years)			0.770a
≤60	476 (27.80)	1,916 (27.98)
60~70	936 (54.67)	3,782 (55.23)
≥70	300 (17.52)	1,150 (16.79)
a P-values were calculated by Pearson’s c2 test.

## Sheet: Table S4
Table S4. Summary of characteristics of study subjects from three independent cohorts.
	Independent Ⅰset (N = 3,400)		P		Independent Ⅱset (N = 5,618)		P		Independent Ⅲ set (N = 5,000)		P		Combined set (N = 14,018)		P
	Case	Control			Case	Control			Case	Control			Case	Control
Total	1700	1700			2809	2809			2500	2500			7009	7009
Gender			0.569				<0.01				0.708a				<0.05
Male	629(37.00)	613(36.06)			1,111(39.55)	1,230(43.79)			996(39.84)	1,009(40.36)			2,736(39.04)	2,852(40.69)
Female	1,071(63.00)	1,087(63.94)			1,698(60.45)	1,579(56.21)			1,504(60.16)	1,491(59.64)			4,273(60.96)	4,157(59.31)
Age group			0.418				0.937				0.993				0.768
<50	444(26.12)	471(27.71)			529(18.83)	532(18.94)			519(20.76)	525(21.00)			1,492(21.29)	1,528(21.80)
50-59	460(27.06)	422(24.82)			730(25.99)	737(26.24)			656(26.24)	660(26.40)			1,846(26.34)	1,819(25.95)
60-69	515(30.29)	533(31.35)			910(32.40)	920(32.75)			794(31.76)	790(31.60)			2,219(31.66)	2,243(32.00)
≥70	281(16.53)	274(16.12)			640(22.78)	620(22.07)			531(21.24)	525(21.00)			1,452(20.72)	1,419(20.25)
Smoking status			<0.001				<0.001				<0.01				<0.001
No	918(54.00)	1,022(60.12)			1580(56.25)	1943(69.17)			1,492(59.68)	1,588(63.52)			3,990(56.93)	4,553(64.96)
Yes	782(46.00)	678(39.88)			1229(43.75)	866(30.83)			1,008(40.32)	912(36.48)			3,019(43.07)	2,456(35.04)
Drinking status			0.936				0.253				0.681				0.355
No	1,287(75.71)	1,285(75.59)			2149(76.50)	2185(77.79)			1,948(77.92)	1,960(78.40)			5,384(76.82)	5,430(77.47)
Yes	413(24.29)	415(24.41)			660(23.50)	624(22.21)			552(22.08)	540(21.60)			1,625(23.18)	1,579(22.53)
All P values were calculated by Pearson's χ test

## Sheet: Table S5
Table S5. Sequence of primers and siRNAs used in this study.
3′RACE assay
LYRM4-GSP		CGCGCACAAGTGTTATCTCTGTACCGGG
LYRM4-nested GSP		TACCGGGCGATGCTGAGAGAGAGCAAG
GAPDH	Forward	GGAGTCCACTGGCGTCTTCA
	Reverse	GTCATGAGTCCTTCCACGATACC
Quantitative reverse transcription PCR (qRT-PCR)
LYRM4-Total	Forward	AGTCGCGCACAAGTGTTATCT
	Reverse	CGACGAATTACTCCAAGGTCTC
LYRM4-Long	Forward	GACGAGAACTGCCTTGGTGA
	Reverse	AGGCTTCAGGGTATGGGAGT
NUDT21	Forward	GGTCACTCAGTTCGGCAACAA
	Reverse	CTCATGCGCTGAAATCTGGC
GAPDH	Forward	GTCTCCTCTGACTTCAACAGCG
	Reverse	ACCACCCTGTTGCTGTAGCCAA ​
siRNAs
siNUDT21	Sense	5'-GAACCUCCUCAGUAUCCAUAUTT-3'
siNUDT21	Anti-sense	5'-AUAUGGAUACUGAGGAGGUUCTT-3'
siControl	Sense	5'- UUCUCCGAACGUGUCACGUTT-3'
siControl	Anti-sense	5'- ACGUGACACGUUCGGAGAATT-3'
Primers for rs9606 genotyping
Forward Primer	AAGGCTATTGTAAGCTGGTTTTGG
Reverse Primer	CCACCTTCAGCATCCACTCTCT
Forward Probe	CCCCCAACTCAAA
Reverse Probe	CCCCCATCTCAAA

## Sheet: Table S6
Table S6. Clinical information of our own NSCLC samples in this study.
Sample ID	Gender	Age	Smoking status	TNM stage
Patient-01	male	70	No	IIIA
Patient-02	female	65	No	IA
Patient-03	male	56	Yes	IIIA
Patient-04	male	63	Yes	IB
Patient-05	male	38	Yes	IB
Patient-06	female	58	Yes	IIB
Patient-07	male	84	No	IA
Patient-08	male	70	Yes	IA
Patient-09	male	55	Yes	IA
Patient-10	male	70	Yes	IIIA
Patient-11	male	59	Yes	IIIA
Patient-12	male	61	Yes	IIIA
Patient-13	male	66	Yes	IIIA
Patient-14	female	58	No	IIB
Patient-15	female	68	No	IB
Patient-16	male	77	No	IIIA
Patient-17	male	55	Yes	IIB
Patient-18	female	58	No	IA
Patient-19	male	47	No	IIIA
Patient-20	female	59	No	IIIA
Patient-21	female	68	No	IB
Patient-22	male	44	Yes	IIIA
Patient-23	male	57	Yes	IB
Patient-24	male	56	No	IB
Patient-25	male	67	No	IIIA
Patient-26	male	53	Yes	IIB
Patient-27	male	39	No	IA
Patient-28	female	53	No	IA
Patient-29	female	60	No	IIIA
Patient-30	male	72	Yes	IIIA
Patient-31	male	64	Yes	IB
Patient-32	male	61	Yes	IA
Patient-33	female	60	No	IIIA
Patient-34	male	51	Yes	IIIB
Patient-35	male	57	No	IA
Patient-36	male	60	Yes	IIB
Patient-37	female	54	No	IIIA
Patient-38	male	67	Yes	IIIA
Patient-39	male	33	Yes	IIIA
Patient-40	female	61	No	IB
Patient-41	male	49	Yes	IIB
Patient-42	male	62	Yes	IA
Patient-43	male	38	Yes	IA
Patient-44	male	68	Yes	IB
Patient-45	female	47	No	IIB
Patient-46	female	48	No	IA
Patient-47	male	39	Yes	IB
Patient-48	male	64	Yes	IIB
Patient-49	male	63	Yes	IIB
Patient-50	male	58	Yes	IA

## Sheet: Table S7
Table S7. The list of Tag SNPs associated with NSCLC risk
Region	Chr	POS(hg38)	Mapped gene	Tag SNP	Pubmed ID	Journal	Study accession
2p13.3	2	68971256	GKN2 - GKN1	rs4254535	19654303	Cancer Res	GCST000459
5p15.33	5	1315545	MIR4457 - CLPTM1L	rs4975616	19654303	Cancer Res	GCST000459
15q25.1	15	78513681	HYKK	rs8034191	19654303	Cancer Res	GCST000459
15q15.2	15	43267033	TGM5 - ATP5PDP1	rs748404	19654303	Cancer Res	GCST000459
6p21.33	6	31652743	APOM	rs3117582	19654303	Cancer Res	GCST000459
10q23.31	10	88967577	STAMBPL1, ACTA2	rs1926203	19654303	Cancer Res	GCST000459
3p24.1	3	29533972	RBMS3, AC098650.1, RBMS3-AS2	rs1530057	19654303	Cancer Res	GCST000459
15q25.1	15	78513681	HYKK	rs8034191	18385738	Nature	GCST000170
15q25.1	15	78513681	HYKK	rs8034191	18385676	Nat Genet	GCST000172
3q28	3	190632672	IL1RAP	rs7626795	18385676	Nat Genet	GCST000172
1q23.2	1	159711078	CRPP1 - CRP	rs2808630	18385676	Nat Genet	GCST000172
17p13.2	17	6004123	AC007846.2	rs9303196	20876614	Hum Mol Genet	GCST000815
18p11.31	18	7042912	LAMA1	rs16951095	20876614	Hum Mol Genet	GCST000815
3q29	3	195137645	XXYLT1	rs2131877	20876614	Hum Mol Genet	GCST000815
18p11.22	18	10899030	PIEZO2, AP005120.1	rs11080466	21866343	Hum Genet	GCST001210
5p15.33	5	1320607	CLPTM1L, CLPTM1L	rs402710	18978790	Nat Genet	GCST000256
15q25.1	15	78601997	CHRNA3	rs1051730	18978790	Nat Genet	GCST000256
13q31.3	13	91792975	GPC5	rs2352028	20304703	Lancet Oncol	GCST000633
3q28	3	189638472	TP63	rs4488809	21725308	Nat Genet	GCST001140
5p15.33	5	1286401	TERT	rs2736100	21725308	Nat Genet	GCST001140
13q12.12	13	23719720	TNFRSF19 - MIPEP	rs753955	21725308	Nat Genet	GCST001140
22q12.2	22	29941597	MTMR3	rs36600	21725308	Nat Genet	GCST001140
2q34	2	208713876	PTH2R	rs13383928	22637743	Carcinogenesis	GCST001543
16p13.3	16	4951379	PPL	rs9635542	22637743	Carcinogenesis	GCST001543
2p23.3	2	26303551	AC010896.1	rs6753473	23144319	Carcinogenesis	GCST001734
15q21.3	15	58382470	ALDH1A2	rs539901	23144319	Carcinogenesis	GCST001734
9p22.1	9	18930224	SAXO1	rs1571228	23144319	Carcinogenesis	GCST001734
2q34	2	210704998	CPS1 - AC012491.1	rs2371030	23144319	Carcinogenesis	GCST001734
19p13.3	19	348743	MIER2 - THEG	rs6510725	23144319	Carcinogenesis	GCST001734
4q28.3	4	134859217	AC093722.1 - AC104619.2	rs10029269	23144319	Carcinogenesis	GCST001734
6p21.31	6	34956087	ANKS1A	rs847845	23144319	Carcinogenesis	GCST001734
14q24.3	14	74899026	DLST	rs732765	23144319	Carcinogenesis	GCST001734
2q22.1	2	137384594	THSD7B	rs13405020	23144319	Carcinogenesis	GCST001734
8q13.3	8	70255759	NCOA2	rs2926702	23144319	Carcinogenesis	GCST001734
16q21	16	61744191	CDH8	rs8048207	23144319	Carcinogenesis	GCST001734
13q33.1	13	101398739	NALCN	rs9557635	23144319	Carcinogenesis	GCST001734
9q22.32	9	96335245	SLC35D2, AL160269.1	rs6479272	23144319	Carcinogenesis	GCST001734
6p21.1	6	41525674	FOXP4-AS1	rs7741164	26732429	Hum Mol Genet	GCST003325
9p21.3	9	22160088	CDKN2B-AS1 - AL157937.1	rs72658409	26732429	Hum Mol Genet	GCST003325
12q13.13	12	51955287	ACVR1B	rs11610143	26732429	Hum Mol Genet	GCST003325
17q25.3	17	78169467	SYNGR2	rs3794742	26732429	Hum Mol Genet	GCST003325
8p22	8	17650455	MTUS1	rs4921799	26732429	Hum Mol Genet	GCST003325
9p24.3	9	310970	DOCK8	rs10969557	26732429	Hum Mol Genet	GCST003325
3q28	3	189638472	TP63	rs4488809	23143601	Nat Genet	GCST001740
5p15.33	5	1286401	TERT	rs2736100	23143601	Nat Genet	GCST001740
17q24.2	17	67902693	BPTF	rs7216064	23143601	Nat Genet	GCST001740
2q23.3	2	151397404	TNFAIP6 - RIF1	rs10197940	23143601	Nat Genet	GCST001740
10q25.2	10	112738717	VTI1A	rs7086803	23143601	Nat Genet	GCST001740
6q22.1	6	117465017	DCBLD1, AL132671.2	rs9387478	23143601	Nat Genet	GCST001740
6p21.32	6	32465390	HLA-DRB9	rs2395185	23143601	Nat Genet	GCST001740
15q22.31	15	66862731	AC110048.2	rs4589502	24658283	Carcinogenesis	GCST002392
14q22.1	14	51899056	GNG2	rs1316298	24658283	Carcinogenesis	GCST002392
7p15.3	7	21544470	DNAH11	rs2285947	23103227	Am J Hum Genet	GCST001718
6p21.1	6	40568389	LRFN2	rs2494938	23103227	Am J Hum Genet	GCST001718
6p21.1	6	40568389	LRFN2	rs2494938	23103227	Am J Hum Genet	GCST001718
6p21.1	6	40568389	LRFN2	rs2494938	23103227	Am J Hum Genet	GCST001718
7p15.3	7	21544470	DNAH11	rs2285947	23103227	Am J Hum Genet	GCST001718
7p15.3	7	21544470	DNAH11	rs2285947	23103227	Am J Hum Genet	GCST001718
7p15.3	7	21544470	DNAH11	rs2285947	23103227	Am J Hum Genet	GCST001718
2q32.2 x 2q32.2	2 x 2	190188403 x 190248283	C2orf88 x HIBCH	rs16832404 x rs2562796	24325914	Carcinogenesis	GCST006866
15q25.1	15	78513681	HYKK	rs8034191	18780872	J Natl Cancer Inst	GCST000233
6p22.1	6	27174125	MIR3143 - RPL10P2	rs35768595	28604730	Nat Genet	GCST004748
6p22.1	6	27473944	AL021918.5	rs149866169	28604730	Nat Genet	GCST004748
6p22.1	6	27685341	AL009179.3 - AL009179.1	rs13217620	28604730	Nat Genet	GCST004748
6p22.1	6	27791336	RSL24D1P1 - H4C10P	rs35037868	28604730	Nat Genet	GCST004748
6p22.1	6	27901014	RNU7-26P - OR2B2	rs13199649	28604730	Nat Genet	GCST004748
6p22.1	6	28107123	ZSCAN16-AS1	rs35952432	28604730	Nat Genet	GCST004748
6p22.1	6	28314117	PGBD1 - AL021997.2	rs34661125	28604730	Nat Genet	GCST004748
6p22.1	6	28828294	NOP56P1 - AL662890.1	rs116461399	28604730	Nat Genet	GCST004748
6p22.1	6	28966575	LINC01556 - KRT18P1	rs148696809	28604730	Nat Genet	GCST004748
6p22.1	6	29180617	OR2J2 - OR2J4P	rs116826541	28604730	Nat Genet	GCST004748
6p22.1	6	29287205	AL672167.1	rs139244745	28604730	Nat Genet	GCST004748
6p22.1	6	29639324	SUMO2P1 - MOG	rs115870917	28604730	Nat Genet	GCST004748
6p22.1	6	29785031	AL645939.4 - HLA-V	rs147680653	28604730	Nat Genet	GCST004748
6p22.1	6	30064745	ZNRD1	rs116480994	28604730	Nat Genet	GCST004748
6p22.1	6	30193759	TRIM26	rs116418332	28604730	Nat Genet	GCST004748
6p22.1	6	30389517	UBQLN1P1 - MICC	rs114601353	28604730	Nat Genet	GCST004748
6p21.33	6	30540143	LINC02569 - GNL1	rs142618987	28604730	Nat Genet	GCST004748
6p21.33	6	30685004	PPP1R18	rs116295105	28604730	Nat Genet	GCST004748
6p21.33	6	30896502	DDR1	rs116551911	28604730	Nat Genet	GCST004748
6p21.33	6	31009903	MUC21 - MUC22	rs115666025	28604730	Nat Genet	GCST004748
6p21.33	6	31113657	C6orf15 - PSORS1C1	rs3094222	28604730	Nat Genet	GCST004748
6p21.33	6	31228777	AL662844.2 - HLA-C	rs116718137	28604730	Nat Genet	GCST004748
6p21.33	6	31466334	HCP5, HCP5, HCP5	rs116822326	28604730	Nat Genet	GCST004748
6p21.33	6	31657087	APOM	rs139789464	28604730	Nat Genet	GCST004748
6p21.33	6	31757508	MSH5, MSH5-SAPCD1, MSH5-SAPCD1, MSH5-SAPCD1, MSH5-SAPCD1, MSH5-SAPCD1	rs3131378	28604730	Nat Genet	GCST004748
3q23	3	140057957	CLSTN2	rs76486688	28604730	Nat Genet	GCST004748
3p24.3	3	16630314	DAZL	rs9869622	28604730	Nat Genet	GCST004748
3q28	3	189639410	TP63	rs13080835	28604730	Nat Genet	GCST004748
4q23	4	99331151	ADH1B	rs113659074	28604730	Nat Genet	GCST004748
4q25	4	110592565	ENPEP - PANCR	rs11941078	28604730	Nat Genet	GCST004748
4q32.2	4	163180372	NAF1 - AC079238.1	rs1479090	28604730	Nat Genet	GCST004748
4q13.2	4	66968056	RNU6-699P - AC104806.2	rs185666783	28604730	Nat Genet	GCST004748
4p16.1	4	9717524	AC105916.1 - AC098976.1	rs7683574	28604730	Nat Genet	GCST004748
5p15.33	5	1000041	AC116351.1 - AC116351.2	rs78154696	28604730	Nat Genet	GCST004748
5p15.33	5	1128621	SLC12A7 - AC114291.1	rs12517665	28604730	Nat Genet	GCST004748
5p15.33	5	1320132	CLPTM1L	rs380286	28604730	Nat Genet	GCST004748
5q31.3	5	141815981	AC005753.2 - AC005753.3	rs34357052	28604730	Nat Genet	GCST004748
5q35.3	5	179554240	RUFY1	rs10479542	28604730	Nat Genet	GCST004748
6q21	6	109378243	CD164	rs35452836	28604730	Nat Genet	GCST004748
6q22.1	6	116966680	RFX6 - RPS29P13	rs72951719	28604730	Nat Genet	GCST004748
6q27	6	166962978	RNASET2 - Z94721.1	rs6920364	28604730	Nat Genet	GCST004748
6q27	6	167093246	FGFR1OP, Z94721.2	rs17615336	28604730	Nat Genet	GCST004748
6p22.2	6	25513951	CARMIL1	rs35789010	28604730	Nat Genet	GCST004748
6p22.2	6	25775342	SLC17A4	rs28412066	28604730	Nat Genet	GCST004748
6p22.2	6	26015261	U91328.3 - H3P26	rs13191445	28604730	Nat Genet	GCST004748
6p22.2	6	26285639	H4C8 - H3C9P	rs3999544	28604730	Nat Genet	GCST004748
6p22.2	6	26409662	BTN3A1	rs41266839	28604730	Nat Genet	GCST004748
6p22.2	6	26631340	AL513548.2 - ZNF322	rs66488313	28604730	Nat Genet	GCST004748
6p22.2	6	26740141	AL513548.1 - GUSBP2	rs34244947	28604730	Nat Genet	GCST004748
6p22.2	6	26959823	LINC00240	rs80264589	28604730	Nat Genet	GCST004748
1q21.3	1	154593749	ADAR	rs78062588	28604730	Nat Genet	GCST004748
1q24.2	1	168535779	AL023755.1 - XCL2	rs77045810	28604730	Nat Genet	GCST004748
1p31.1	1	77501822	AK5	rs71658797	28604730	Nat Genet	GCST004748
1p31.1	1	77621033	AC118549.1	rs71641308	28604730	Nat Genet	GCST004748
1p31.1	1	77794071	MIGA1	rs35535570	28604730	Nat Genet	GCST004748
1p31.1	1	77984833	GIPC2, DNAJB4	rs34517439	28604730	Nat Genet	GCST004748
1p31.1	1	78157942	GIPC2 - RNFT1P2	rs17391694	28604730	Nat Genet	GCST004748
1p31.1	1	78277321	AC096531.2	rs71641333	28604730	Nat Genet	GCST004748
1p31.1	1	78529850	PTGFR	rs34443463	28604730	Nat Genet	GCST004748
1p22.2	1	89871466	LRRC8D, AC093423.3	rs12081674	28604730	Nat Genet	GCST004748
2q23.3	2	152974968	UBQLN4P2 - ATP5PBP4	rs1991625	28604730	Nat Genet	GCST004748
2q31.1	2	173118476	MAP3K20	rs722864	28604730	Nat Genet	GCST004748
2q31.1	2	173373971	CDCA7 - AC073465.1	rs72899227	28604730	Nat Genet	GCST004748
2q31.3	2	181286781	LINC01934	rs2119148	28604730	Nat Genet	GCST004748
2q33.1	2	201641266	TMEM237	rs55902839	28604730	Nat Genet	GCST004748
2q34	2	213169380	LINC01953 - AC079610.2	rs72949976	28604730	Nat Genet	GCST004748
2q37.3	2	237162514	AC107079.1 - AC112715.1	rs111308888	28604730	Nat Genet	GCST004748
2p23.3	2	24535852	NCOA1	rs11902506	28604730	Nat Genet	GCST004748
2p23.3	2	24705710	NCOA1	rs2289393	28604730	Nat Genet	GCST004748
2p21	2	44962598	AC012354.1	rs79368540	28604730	Nat Genet	GCST004748
2p14	2	65293011	ACTR2 - SPRED2	rs1039766	28604730	Nat Genet	GCST004748
2p14	2	67283245	LINC01829, LINC01828	rs11692700	28604730	Nat Genet	GCST004748
2p14	2	67474157	ETAA1 - LINC02831	rs55864010	28604730	Nat Genet	GCST004748
2p14	2	67740157	AC007422.1 - LINC01812	rs151124926	28604730	Nat Genet	GCST004748
3q22.1	3	130514497	COL6A5 - COL6A6	rs114624737	28604730	Nat Genet	GCST004748
6p21.33	6	31872700	SLC44A4	rs501942	28604730	Nat Genet	GCST004748
6p21.33	6	32067917	TNX	rs144433536	28604730	Nat Genet	GCST004748
6p21.32	6	32284355	TSBP1-AS1	rs147151648	28604730	Nat Genet	GCST004748
6p21.32	6	32413503	TSBP1-AS1 - HLA-DRA	rs115613607	28604730	Nat Genet	GCST004748
6p21.32	6	32638107	HLA-DQA1	rs74942078	28604730	Nat Genet	GCST004748
6p21.32	6	32809144	HLA-DQB2 - HLA-DOB	rs114828403	28604730	Nat Genet	GCST004748
6p21.32	6	32911694	HLA-Z - HLA-DMB	rs116298963	28604730	Nat Genet	GCST004748
6p21.32	6	33056722	HLA-DOA - HLA-DPA1	rs116718336	28604730	Nat Genet	GCST004748
6p21.32	6	33157965	HCG24 - COL11A2	rs114393147	28604730	Nat Genet	GCST004748
6p21.32	6	33360927	MYL8P - LYPLA2P1	rs114984535	28604730	Nat Genet	GCST004748
6p21.32	6	33499993	ZBTB9 - GGNBP1	rs210191	28604730	Nat Genet	GCST004748
6q13	6	71448423	LINC00472 - LINC01626	rs117497853	28604730	Nat Genet	GCST004748
6q13	6	71674838	RNU4-66P - RIMS1	rs117534741	28604730	Nat Genet	GCST004748
7q32.3	7	131036046	AC016831.6, LINC-PINT	rs10265693	28604730	Nat Genet	GCST004748
7p15.3	7	22699143	STEAP1B	rs4722166	28604730	Nat Genet	GCST004748
7q21.12	7	87356828	CROT	rs148791337	28604730	Nat Genet	GCST004748
7p21.3	7	9785912	AC060834.2 - AC006363.1	rs7805022	28604730	Nat Genet	GCST004748
8q24.21	8	127884833	PVT1	rs17775239	28604730	Nat Genet	GCST004748
8p23.3	8	1514102	DLGAP2	rs2404618	28604730	Nat Genet	GCST004748
8p21.2	8	27307357	TRIM35	rs76694908	28604730	Nat Genet	GCST004748
8p21.2	8	27487202	CHRNA2 - EPHX2	rs11780471	28604730	Nat Genet	GCST004748
8p12	8	32548461	NRG1	rs7820838	28604730	Nat Genet	GCST004748
8p11.21	8	40324784	SIRLNT	rs6989042	28604730	Nat Genet	GCST004748
8q11.23	8	54583273	RP1	rs188586526	28604730	Nat Genet	GCST004748
9q31.1	9	99824951	STX17-AS1, NR4A3	rs191205566	28604730	Nat Genet	GCST004748
4q34.3	4	181276794	LINC02500 - AC093840.1	rs1454694	24737549	Clin Cancer Res	GCST002412
4q34.3	4;4;4;4;4	181276794;181286665;181282098;181296074;181277326	LINC02500 - AC093840.1; LINC02500 - AC093840.1; LINC02500 - AC093840.1; LINC02500 - AC093840.1; LINC02500 - AC093840.1	rs1454694; rs17241910; rs5012808; rs28431436; rs10019279	24737549	Clin Cancer Res	GCST002412
13q13.1	13	32398489	BRCA2	rs11571833	24880342	Nat Genet	GCST002466
22q12.1	22	28725099	CHEK2	rs17879961	24880342	Nat Genet	GCST002466
13q13.1	13	32398489	BRCA2	rs11571833	24880342	Nat Genet	GCST002466
22q12.1	22	28725099	CHEK2	rs17879961	24880342	Nat Genet	GCST002466
3q28	3	189639813	TP63	rs13314271	24880342	Nat Genet	GCST002466
12p13.33	12	955272	RAD52	rs10849605	22899653	Hum Mol Genet	GCST001638
6p21.33	6	31652743	APOM	rs3117582	18978787	Nat Genet	GCST000257
15q25.1	15	78615690	CHRNA3	rs8042374	18978787	Nat Genet	GCST000257
5p15.33	5	1321972	CLPTM1L, CLPTM1L	rs401681	18978787	Nat Genet	GCST000257
19q13.32	19	45351661	ERCC2	rs13181	23108145	Cancer Res	GCST001721
6q24.2	6	143622177	PHACTR2	rs9390123	23108145	Cancer Res	GCST001721
1p21.2	1	100258911	RTCA-AS1	rs7534220	28604730	Nat Genet	GCST004749
1q22	1	156108585	LMNA	rs116480793	28604730	Nat Genet	GCST004749
1q31.3	1	195822467	AL353709.1 - LINC01724	rs114864108	28604730	Nat Genet	GCST004749
1q43	1	243029970	SEPTIN14P21	rs144503462	28604730	Nat Genet	GCST004749
1q43	1	243199378	CEP170, CEP170	rs10436951	28604730	Nat Genet	GCST004749
1p36.32	1	2970656	AL589702.1 - ACTRT2	rs117105675	28604730	Nat Genet	GCST004749
1p31.1	1	77501822	AK5	rs71658797	28604730	Nat Genet	GCST004749
1p31.1	1	77984833	GIPC2, DNAJB4	rs34517439	28604730	Nat Genet	GCST004749
1p31.1	1	78157942	GIPC2 - RNFT1P2	rs17391694	28604730	Nat Genet	GCST004749
1p31.1	1	78512030	PTGFR	rs6700362	28604730	Nat Genet	GCST004749
6p21.33	6	30896502	DDR1	rs116551911	28604730	Nat Genet	GCST004749
6p21.33	6	31113428	C6orf15 - PSORS1C1	rs2233956	28604730	Nat Genet	GCST004749
6p21.33	6	31353490	HLA-B	rs2596500	28604730	Nat Genet	GCST004749
6p21.33	6	31459618	AL645933.5	rs114002231	28604730	Nat Genet	GCST004749
6p21.33	6	31657087	APOM	rs139789464	28604730	Nat Genet	GCST004749
6p21.33	6	31872700	SLC44A4	rs501942	28604730	Nat Genet	GCST004749
6p21.33	6	32067917	TNXB	rs144433536	28604730	Nat Genet	GCST004749
6p21.32	6	32284355	TSBP1-AS1	rs147151648	28604730	Nat Genet	GCST004749
6p21.32	6	32419655	TSBP1-AS1 - HLA-DRA	rs115100928	28604730	Nat Genet	GCST004749
6p21.32	6	32683864	HLA-DQB1 - MTCO3P1	rs115819854	28604730	Nat Genet	GCST004749
6p21.32	6	32815309	AL669918.1, HLA-DOB	rs7383287	28604730	Nat Genet	GCST004749
6p21.32	6	33067741	HLA-DPA1	rs115447191	28604730	Nat Genet	GCST004749
6p21.32	6	33355488	MYL8P - LYPLA2P1	rs114738294	28604730	Nat Genet	GCST004749
6p25.3	6	422631	IRF4 - AL512308.1	rs62389424	28604730	Nat Genet	GCST004749
6q14.3	6	86345946	NDUFA5P9 - AL391417.1	rs118087489	28604730	Nat Genet	GCST004749
7q35	7	143579041	AC073264.2	rs146204659	28604730	Nat Genet	GCST004749
7p21.1	7	17014722	AC073332.1, AHR	rs3944100	28604730	Nat Genet	GCST004749
7p14.1	7	43004867	AC005537.2	rs2877187	28604730	Nat Genet	GCST004749
7q11.22	7	71149860	GALNT17	rs56212584	28604730	Nat Genet	GCST004749
7q21.12	7	87332982	TP53TG1	rs139328189	28604730	Nat Genet	GCST004749
8q24.22	8	131135279	AC087341.1	rs144706282	28604730	Nat Genet	GCST004749
8p21.3	8	21974983	XPO7	rs3816788	28604730	Nat Genet	GCST004749
8p21.1	8	27563265	GULOP	rs2741348	28604730	Nat Genet	GCST004749
8q11.23	8	54583273	RP1	rs188586526	28604730	Nat Genet	GCST004749
8q12.1	8	54778417	RP1	rs142328647	28604730	Nat Genet	GCST004749
6p22.2	6	26132842	H2AC6	rs36109883	28604730	Nat Genet	GCST004749
6p22.2	6	26336344	AL021917.1 - BTN3A2	rs34158769	28604730	Nat Genet	GCST004749
6p22.2	6	26468098	BTN2A1	rs3734542	28604730	Nat Genet	GCST004749
6p22.2	6	26568907	HMGN4 - AL121936.1	rs36162392	28604730	Nat Genet	GCST004749
6p22.2	6	26740141	AL513548.1 - GUSBP2	rs34244947	28604730	Nat Genet	GCST004749
6p22.2	6	26981893	LINC00240	rs34816374	28604730	Nat Genet	GCST004749
6p22.1	6	27174125	MIR3143 - RPL10P2	rs35768595	28604730	Nat Genet	GCST004749
6p22.1	6	27332531	VN1R10P - ZNF204P	rs13212562	28604730	Nat Genet	GCST004749
6p22.1	6	27473944	AL021918.5	rs149866169	28604730	Nat Genet	GCST004749
6p22.1	6	27685341	AL009179.3 - AL009179.1	rs13217620	28604730	Nat Genet	GCST004749
6p22.1	6	27916234	OR2B2 - OR2W6P	rs13218875	28604730	Nat Genet	GCST004749
6p22.1	6	28106103	ZSCAN16-AS1	rs34662244	28604730	Nat Genet	GCST004749
6p22.1	6	28336607	ZSCAN31	rs67340775	28604730	Nat Genet	GCST004749
6p22.1	6	28444164	ZSCAN23 - COX11P1	rs67381177	28604730	Nat Genet	GCST004749
6p22.1	6	28651576	AL121932.2 - RPSAP2	rs114385935	28604730	Nat Genet	GCST004749
6p22.1	6	28800336	NOP56P1 - AL662890.1	rs116668069	28604730	Nat Genet	GCST004749
6p22.1	6	28900717	HCG14 - TRIM27	rs116381494	28604730	Nat Genet	GCST004749
6p22.1	6	29006488	ZNF311 - OR2AD1P	rs115287935	28604730	Nat Genet	GCST004749
6p22.1	6	29122234	OR2J3 - AL645937.2	rs116442863	28604730	Nat Genet	GCST004749
6p22.1	6	29287205	AL672167.1	rs139244745	28604730	Nat Genet	GCST004749
6p22.1	6	29638984	SUMO2P1 - MOG	rs138488080	28604730	Nat Genet	GCST004749
6p22.1	6	29931238	HLA-K - HLA-U	rs115729734	28604730	Nat Genet	GCST004749
6p22.1	6	30193759	TRIM26	rs116418332	28604730	Nat Genet	GCST004749
6p22.1	6	30374976	UBQLN1P1 - MICC	rs115707823	28604730	Nat Genet	GCST004749
6p22.1	6	30479897	SUCLA2P1 - RANP1	rs116260619	28604730	Nat Genet	GCST004749
2q12.2	2	105454164	FHL2 - AC018802.1	rs17697383	28604730	Nat Genet	GCST004749
2q31.1	2	173211033	MAP3K20-AS1, MAP3K20	rs1866631	28604730	Nat Genet	GCST004749
2q33.1	2	201641266	TMEM237	rs55902839	28604730	Nat Genet	GCST004749
2p23.3	2	24506770	NCOA1	rs62140840	28604730	Nat Genet	GCST004749
2p23.3	2	24748307	NCOA1	rs6710503	28604730	Nat Genet	GCST004749
2p16.3	2	49628893	AC009971.1 - RPL7P13	rs191932161	28604730	Nat Genet	GCST004749
2p14	2	67277529	LINC01828, LINC01829	rs79294676	28604730	Nat Genet	GCST004749
2p14	2	67400580	ETAA1	rs116165775	28604730	Nat Genet	GCST004749
2p14	2	67567320	AC007422.1, LINC02831	rs76980472	28604730	Nat Genet	GCST004749
2p14	2	67740157	AC007422.1 - LINC01812	rs151124926	28604730	Nat Genet	GCST004749
2p25.1	2	8896952	MBOAT2	rs150954074	28604730	Nat Genet	GCST004749
3p24.1	3	29367165	RBMS3, AC098650.1	rs7428320	28604730	Nat Genet	GCST004749
3p14.3	3	54866828	CACNA2D3	rs1880828	28604730	Nat Genet	GCST004749
4p16.3	4	3916972	AC226119.2, AC226119.1	rs10016781	28604730	Nat Genet	GCST004749
4p16.2	4	4774436	STX18-AS1	rs12108538	28604730	Nat Genet	GCST004749
5p15.33	5	1004587	AC116351.1 - AC116351.2	rs79398649	28604730	Nat Genet	GCST004749
5p15.33	5	1320021	CLPTM1L, CLPTM1L	rs421629	28604730	Nat Genet	GCST004749
5p15.33	5	1518964	LPCAT1, LPCAT1	rs4406174	28604730	Nat Genet	GCST004749
5p15.33	5	851467	BRD9	rs3810859	28604730	Nat Genet	GCST004749
6q21	6	109607903	AK9	rs13205254	28604730	Nat Genet	GCST004749
6q25.3	6	155621539	NOX3 - RNU7-152P	rs11751666	28604730	Nat Genet	GCST004749
6p22.3	6	21966406	CASC15	rs62402518	28604730	Nat Genet	GCST004749
6p22.2	6	25513951	CARMIL1	rs35789010	28604730	Nat Genet	GCST004749
6p22.2	6	25684378	SCGN	rs13191296	28604730	Nat Genet	GCST004749
6p22.2	6	26015261	U91328.3 - H3P26	rs13191445	28604730	Nat Genet	GCST004749
19p13.3	19	4840787	PLIN3	rs72981884	28604730	Nat Genet	GCST004749
8q24.21	8	127057790	PCAT1	rs10113175	28604730	Nat Genet	GCST004747
12q24.32	12	128586392	TMEM132C	rs7299138	28604730	Nat Genet	GCST004747
2p23.2	2	29074892	PCARE - AC105398.2	rs17007554	28604730	Nat Genet	GCST004747
7p12.2	7	49079904	CDC14C - AC091730.1	rs4455778	28604730	Nat Genet	GCST004747
12q23.2	12	101467714	RNU5E-5P - RNA5SP367	rs7979031	28604730	Nat Genet	GCST004747
11q14.1	11	79098201	TENM4	rs2187172	28604730	Nat Genet	GCST004747
6p21.1	6	42625980	UBR2	rs10755723	28604730	Nat Genet	GCST004747
7q32.3	7	131247904	MKLN1	rs11514963	28604730	Nat Genet	GCST004747
9p21.3	9	21721062	RN7SL151P - AL359922.1	rs12336169	28604730	Nat Genet	GCST004747
12p13.31	12	7059368	C1S	rs7962738	28604730	Nat Genet	GCST004747
19q13.33	19	49954294	SIGLEC11, AC011452.2	rs12165127	28604730	Nat Genet	GCST004747
10q24.2	10	97913426	CRTAC1	rs60280813	28604730	Nat Genet	GCST004747
3q25.32	3	158106120	RSRC1, SHOX2	rs75077515	28604730	Nat Genet	GCST004747
3q28	3	191401867	CCDC50 - AC073365.1	rs366403	28604730	Nat Genet	GCST004747
1q32.2	1	208834717	LINC01717 - LINC01774	rs34763909	28604730	Nat Genet	GCST004747
5q35.2	5	174961029	LINC01951	rs79793963	28604730	Nat Genet	GCST004747
7p13	7	44709971	OGDH - ZMIZ2	rs11769862	28604730	Nat Genet	GCST004747
6q13	6	71939241	RIMS1	rs117413473	28604730	Nat Genet	GCST004747
5q11.2	5	56505512	RPL26P19 - C5orf67	rs29999	28604730	Nat Genet	GCST004747
16q21	16	63988622	AC092337.1 - AC093536.2	rs74635764	28604730	Nat Genet	GCST004747
5p15.33	5	1285859	TERT	rs7705526	28604730	Nat Genet	GCST004747
1p31.1	1	77947094	FUBP1	rs17382996	28604730	Nat Genet	GCST004747
7q21.12	7	87246462	TMEM243 - TP53TG1	rs117049781	28604730	Nat Genet	GCST004747
8q21.11	8	72068569	MSC-AS1, TRPA1	rs12234934	28604730	Nat Genet	GCST004749
9q31.1	9	105051392	AL591506.1	rs35440884	28604730	Nat Genet	GCST004749
9p24.2	9	2552965	VLDLR-AS1	rs148802107	28604730	Nat Genet	GCST004749
10q26.3	10	131203676	TCERG1L	rs2918130	28604730	Nat Genet	GCST004749
11q23.3	11	118297371	AP002800.1 - CD3E	rs61677309	28604730	Nat Genet	GCST004749
11p13	11	33017547	DEPDC7	rs4755351	28604730	Nat Genet	GCST004749
11q12.2	11	61837495	FADS2	rs2072113	28604730	Nat Genet	GCST004749
12p13.33	12	893691	WNK1	rs4619206	28604730	Nat Genet	GCST004749
12p11.23	12	27477804	SMCO2	rs116901460	28604730	Nat Genet	GCST004749
13q13.1	13	32398489	BRCA2	rs11571833	28604730	Nat Genet	GCST004749
15q15.3	15	43492277	TP53BP1	rs2439831	28604730	Nat Genet	GCST004749
15q21.1	15	49038657	SECISBP2L	rs79040073	28604730	Nat Genet	GCST004749
15q21.1	15	49186829	GALK2	rs7169304	28604730	Nat Genet	GCST004749
15q24.1	15	74783309	CSK	rs12439944	28604730	Nat Genet	GCST004749
15q24.2	15	75223213	C15orf39 - AC113208.6	rs62027346	28604730	Nat Genet	GCST004749
15q25.1	15	78565644	CHRNA5	rs55781567	28604730	Nat Genet	GCST004749
15q25.1	15	78674313	CHRNB4, AC022748.2	rs11639372	28604730	Nat Genet	GCST004749
15q25.1	15	78782176	ADAMTS7	rs4886591	28604730	Nat Genet	GCST004749
15q25.1	15	78892838	MORF4L1	rs28408315	28604730	Nat Genet	GCST004749
15q26.1	15	88883704	HAPLN3	rs17791430	28604730	Nat Genet	GCST004749
15q26.1	15	92567899	LINC00930	rs28510890	28604730	Nat Genet	GCST004749
17q11.2	17	30896564	ATAD5 - TEFM	rs140040369	28604730	Nat Genet	GCST004749
18q21.1	18	48019814	SMAD2 - ZBTB7C	rs7227917	28604730	Nat Genet	GCST004749
19q13.2	19	40847202	AC008537.1, CYP2A6	rs56113850	28604730	Nat Genet	GCST004749
15q24.1	15	74763478	CYP1A2 - CSK	rs79149102	28604730	Nat Genet	GCST004748
15q25.1	15	78565644	CHRNA5	rs55781567	28604730	Nat Genet	GCST004748
15q25.1	15	78674313	CHRNB4, AC022748.2	rs11639372	28604730	Nat Genet	GCST004748
15q25.1	15	78782176	ADAMTS7	rs4886591	28604730	Nat Genet	GCST004748
15q25.1	15	78892838	MORF4L1	rs28408315	28604730	Nat Genet	GCST004748
17q24.3	17	72303817	LINC00511	rs17181550	28604730	Nat Genet	GCST004748
18p11.32	18	2280389	AP005230.1	rs631644	28604730	Nat Genet	GCST004748
19q13.2	19	40689265	NUMBL	rs66500423	28604730	Nat Genet	GCST004748
19q13.2	19	40847202	AC008537.1, CYP2A6	rs56113850	28604730	Nat Genet	GCST004748
6p22.1	6	28426903	RNU2-45P - ZSCAN23	rs13201681	28604730	Nat Genet	GCST004748
9q33.2	9	120638143	MEGF9	rs10984970	28604730	Nat Genet	GCST004748
9q34.3	9	134849951	MIR3689D1 - MIR3689B	rs140701862	28604730	Nat Genet	GCST004748
9p21.3	9	21746359	RN7SL151P - AL359922.1	rs10811609	28604730	Nat Genet	GCST004748
9p21.3	9	21852182	AL359922.1, MTAP	rs7026112	28604730	Nat Genet	GCST004748
9p21.3	9	22052069	CDKN2B-AS1	rs62560775	28604730	Nat Genet	GCST004748
10q24.31	10	100912491	AL138762.2	rs62621207	28604730	Nat Genet	GCST004748
10q24.33	10	103934543	STN1 - SLK	rs7902587	28604730	Nat Genet	GCST004748
10p15.1	10	4936227	AKR1C6P - AC091817.1	rs10904377	28604730	Nat Genet	GCST004748
11q23.3	11	116128039	AP000797.1 - LINC02151	rs78334599	28604730	Nat Genet	GCST004748
11q23.3	11	118255861	MPZL2	rs1629083	28604730	Nat Genet	GCST004748
11p15.4	11	4395899	OR52K3P	rs11032090	28604730	Nat Genet	GCST004748
11q12.1	11	57482553	RTN4RL2 - SLC43A1	rs78853063	28604730	Nat Genet	GCST004748
12q13.11	12	47335812	AC008083.2 - PPIAP45	rs215335	28604730	Nat Genet	GCST004748
12q14.1	12	58440252	AC025578.1 - AC020637.1	rs3847711	28604730	Nat Genet	GCST004748
12p13.33	12	889653	WNK1	rs7953330	28604730	Nat Genet	GCST004748
13q13.1	13	32265853	FRY	rs56404467	28604730	Nat Genet	GCST004748
13q13.1	13	32398489	BRCA2	rs11571833	28604730	Nat Genet	GCST004748
13q13.1	13	32664993	PDS5B	rs185038874	28604730	Nat Genet	GCST004748
15q26.3	15	101287286	SNRPA1	rs56377826	28604730	Nat Genet	GCST004748
15q15.3	15	43638408	CATSPER2	rs35028925	28604730	Nat Genet	GCST004748
15q15.3	15	43863560	WDR76	rs2412819	28604730	Nat Genet	GCST004748
15q21.1	15	47285254	SEMA6D	rs66759488	28604730	Nat Genet	GCST004748
15q21.1	15	49084427	SECISBP2L - AC013452.3	rs77468143	28604730	Nat Genet	GCST004748
15q21.1	15	49186829	GALK2	rs7169304	28604730	Nat Genet	GCST004748
15q21.2	15	49702202	DTWD1 - AC025040.2	rs12904211	28604730	Nat Genet	GCST004748
15q25.1	15	78565644	CHRNA5	rs55781567	27393504	Lung Cancer	GCST003775
5p15.33	5	1287079	TERT	rs2853677	27393504	Lung Cancer	GCST003775
8q24.11	8	117013406	SLC30A8	rs3019885	27393504	Lung Cancer	GCST003775
12q13.11	12	48016734	AC004801.4	rs6580649	27393504	Lung Cancer	GCST003775
10p12.1	10	28348731	ZNF101P1 - AC022021.1	rs7900823	27393504	Lung Cancer	GCST003775
6q25.1	6	149598007	RPS18P9, KATNA1	rs9322193	27393504	Lung Cancer	GCST003775
15q25.1	15	78618839	CHRNA3	rs8040868	29924316	Carcinogenesis	GCST006086
6q24.1	6	141851652	RPS3AP23 - NMBR	rs12201100	29924316	Carcinogenesis	GCST006086
12q13.3	12	56927621	SDR9C7	rs189441863	29924316	Carcinogenesis	GCST006086
18q21.2	18	53635205	LINC01919 - AC090666.1	rs12964604	29924316	Carcinogenesis	GCST006086
3p26.1	3	8012910	LMCD1-AS1	rs35144233	29924316	Carcinogenesis	GCST006086
10p12.31	10	19072094	MALRD1	rs11008347	29924316	Carcinogenesis	GCST006086
5q35.2	5	174713048	HIGD1AP3 - MSX2	rs192597222	29924316	Carcinogenesis	GCST006086
11q13.2	11	66980733	C11orf86 - SYT12	rs115850253	29924316	Carcinogenesis	GCST006086
20p12.1	20	17398511	PCSK2	rs181968893	29924316	Carcinogenesis	GCST006086
10p15.3	10	1313342	ADARB2	rs143843582	29924316	Carcinogenesis	GCST006086
1q41	1	217588949	GPATCH2	rs76358930	29924316	Carcinogenesis	GCST006086
10p15.1	10	4362212	LINC00702 - LINC00703	rs184158217	29924316	Carcinogenesis	GCST006086
10q23.1	10	85156391	AL358787.2	rs184986150	29924316	Carcinogenesis	GCST006086
6q15	6	89133984	AL353135.2	rs117313366	29924316	Carcinogenesis	GCST006086
17p13.1	17	6624556	KIAA0753	rs75510837	29924316	Carcinogenesis	GCST006086
4q28.3	4	131748595	SNHG27	rs146776041	29924316	Carcinogenesis	GCST006086
11p15.4	11	8024858	TUB	rs151332832	29924316	Carcinogenesis	GCST006086
11p15.4	11	7310177	SYT9	rs74053707	29924316	Carcinogenesis	GCST006086
7q21.11	7	84692321	AC003984.1 - AC093716.1	rs117943988	29924316	Carcinogenesis	GCST006086
9p21.3	9	21787522	RN7SL151P - AL359922.1	rs10429489	31326317	Lancet Respir Med	GCST008834
3q28	3	189625454	TPRG1 - TP63	rs11375254	31326317	Lancet Respir Med	GCST008834
14q13.2	14	34823979	BAZ1A	rs1200399	31326317	Lancet Respir Med	GCST008834
10q25.2	10	112728166	VTI1A	rs12265047	31326317	Lancet Respir Med	GCST008834
5p15.33	5	1280362	TERT	rs13167280	31326317	Lancet Respir Med	GCST008834
6p21.1	6	41529297	FOXP4-AS1	rs1853837	31326317	Lancet Respir Med	GCST008834
17q24.2	17	67919174	BPTF	rs200595745	31326317	Lancet Respir Med	GCST008834
3q26.2	3	169764547	TERC	rs2293607	31326317	Lancet Respir Med	GCST008834
6p22.1	6	29908215	MCCD1P1	rs2517873	31326317	Lancet Respir Med	GCST008834
2q33.1	2	201258707	CASP8	rs3769821	31326317	Lancet Respir Med	GCST008834
8p12	8	32552592	NRG1	rs4236709	31326317	Lancet Respir Med	GCST008834
11q23.3	11	118237616	MPZL3	rs55768116	31326317	Lancet Respir Med	GCST008834
15q25.1	15	78565644	CHRNA5	rs55781567	31326317	Lancet Respir Med	GCST008834
19q13.2	19	40847202	AC008537.1, CYP2A6	rs56113850	31326317	Lancet Respir Med	GCST008834
6q22.1	6	117463496	AL132671.2, DCBLD1	rs5879422	31326317	Lancet Respir Med	GCST008834
2q33.1	2	201258707	CASP8	rs3769821	31326317	Lancet Respir Med	GCST008834
5p15.33	5	1285859	TERT	rs7705526	31326317	Lancet Respir Med	GCST008834
3q28	3	189625454	TPRG1 - TP63	rs11375254	31326317	Lancet Respir Med	GCST008834
5p15.33	5	1321972	CLPTM1L, CLPTM1L	rs401681	31326317	Lancet Respir Med	GCST008834
6p21.1	6	41525674	FOXP4-AS1	rs7741164	31326317	Lancet Respir Med	GCST008834
10q25.2	10	112738717	VTI1A	rs7086803	31326317	Lancet Respir Med	GCST008834
8p12	8	32552592	NRG1	rs4236709	31326317	Lancet Respir Med	GCST008834
11q23.3	11	118237616	MPZL3	rs55768116	31326317	Lancet Respir Med	GCST008834
3q26.2	3	169764547	TERC	rs2293607	31326317	Lancet Respir Med	GCST008834
17q24.2	17	67919174	BPTF	rs200595745	31326317	Lancet Respir Med	GCST008834
14q13.2	14	34823979	BAZ1A	rs1200399	31326317	Lancet Respir Med	GCST008834
9p13.3	9	33422491	AL356218.2 - AQP3	rs35201538	31326317	Lancet Respir Med	GCST008834
9p21.3	9	21787522	RN7SL151P - AL359922.1	rs10429489	31326317	Lancet Respir Med	GCST008834
1q25.3	1	185426050	AL078644.1 - RNU7-183P	rs10911725	29971594	Int Arch Occup Environ Health	GCST006413
5q23.2	5	123800962	KRT18P16 - LINC01170	rs6891344	29971594	Int Arch Occup Environ Health	GCST006413
5q23.2	5	123844296	KRT18P16 - LINC01170	rs11747272	29971594	Int Arch Occup Environ Health	GCST006413
5p15.33	5	1320132	CLPTM1L, CLPTM1L	rs380286	31009812	J Thorac Oncol	GCST008376
3q28	3	189638472	TP63	rs4488809	31009812	J Thorac Oncol	GCST008376
15q25.1	15	78601997	CHRNA3	rs1051730	30104567	Nat Commun	GCST006400
15q25.1 x 6q23.2	15 x 6	78664464 x 133674649	AC022748.2, CHRNB4 x TARID	rs1996371 x rs9375980	30104567	Nat Commun	GCST006398
15q25.1 x 18q12.3	15 x 18	78513681 x 40194264	HYKK x RPL17P45 - AC068688.1	rs8034191 x rs4410152	30104567	Nat Commun	GCST006398
15q25.1 x 6q23.2	15 x 6	78668187 x 133674649	AC022748.2, CHRNB4 x TARID	rs6495314 x rs9375980	30104567	Nat Commun	GCST006398
15q25.1 x 6q23.2	15 x 6	78686022 x 133674649	AC022748.2, CHRNB4 x TARID	rs4887077 x rs9375980	30104567	Nat Commun	GCST006398
15q25.1 x 5q12.1	15 x 5	78622903 x 61201769	CHRNA3 - CHRNB4 x LINC02057, SMIM15-AS1	rs6495309 x rs159367	30104567	Nat Commun	GCST006398
15q25.1 x 12q24.32	15 x 12	78513681 x 126298020	HYKK x AC007368.1	rs8034191 x rs2191186	30104567	Nat Commun	GCST006398
15q25.1 x 6p22.3	15 x 6	78513681 x 24489919	HYKK x GPLD1	rs8034191 x rs2076317	30104567	Nat Commun	GCST006398
15q25.1 x 6q23.2	15 x 6	78691217 x 133674649	AC022748.2, CHRNB4 x TARID	rs11638372 x rs9375980	30104567	Nat Commun	GCST006398
15q25.1 x 9q31.1	15 x 9	78534606 x 103319097	HYKK x LINC01492	rs2036534 x rs1842565	30104567	Nat Commun	GCST006398
15q25.1 x 20q13.2	15 x 20	78513681 x 54385076	HYKK x AL133335.1 - DOK5	rs8034191 x rs6023181	30104567	Nat Commun	GCST006398
15q25.1 x 8q24.13	15 x 8	78686022 x 124712051	AC022748.2, CHRNB4 x MTSS1	rs4887077 x rs10956198	30104567	Nat Commun	GCST006398
15q25.1 x 1q43	15 x 1	78691217 x 240889822	AC022748.2, CHRNB4 x RGS7	rs11638372 x rs187783	30104567	Nat Commun	GCST006398
15q25.1 x 1p31.1	15 x 1	78513681 x 82637686	HYKK x AL157944.1	rs8034191 x rs12065806	30104567	Nat Commun	GCST006398
15q25.1 x 2p12	15 x 2	78686022 x 76945567	AC022748.2, CHRNB4 x LRRTM4	rs4887077 x rs1921627	30104567	Nat Commun	GCST006398
15q25.1 x 1q43	15 x 1	78686022 x 240889822	AC022748.2, CHRNB4 x RGS7	rs4887077 x rs187783	30104567	Nat Commun	GCST006398
15q25.1 x 9q32	15 x 9	78686022 x 114023278	AC022748.2, CHRNB4 x ZNF618	rs4887077 x rs1359172	30104567	Nat Commun	GCST006398
15q25.1 x 3p14.2	15 x 3	78622903 x 59601760	CHRNA3 - CHRNB4 x AC126121.3	rs6495309 x rs973174	30104567	Nat Commun	GCST006398
15q25.1 x 20q13.2	15 x 20	78601997 x 54385076	CHRNA3 x AL133335.1 - DOK5	rs1051730 x rs6023181	30104567	Nat Commun	GCST006398
15q25.1 x 9q32	15 x 9	78691217 x 114023278	AC022748.2, CHRNB4 x ZNF618	rs11638372 x rs1359172	30104567	Nat Commun	GCST006398
15q25.1 x 6q13	15 x 6	78513681 x 72058111	HYKK x RIMS1	rs8034191 x rs551610	30104567	Nat Commun	GCST006398
15q25.1 x 2p12	15 x 2	78691217 x 76945567	AC022748.2, CHRNB4 x LRRTM4	rs11638372 x rs1921627	30104567	Nat Commun	GCST006398
15q25.1 x 2p16.2	15 x 2	78691217 x 53372750	AC022748.2, CHRNB4 x AC010967.1 - AC069157.2	rs11638372 x rs11125487	30104567	Nat Commun	GCST006398
15q25.1 x 18q12.3	15 x 18	78601997 x 40194264	CHRNA3 x RPL17P45 - AC068688.1	rs1051730 x rs4410152	30104567	Nat Commun	GCST006398
15q25.1 x 2p16.2	15 x 2	78686022 x 53372750	AC022748.2, CHRNB4 x AC010967.1 - AC069157.2	rs4887077 x rs11125487	30104567	Nat Commun	GCST006398
15q25.1 x 6p22.3	15 x 6	78513681 x 24487206	HYKK x GPLD1	rs8034191 x rs2744570	30104567	Nat Commun	GCST006398
15q25.1	15	78601997	CHRNA3	rs1051730	30104567	Nat Commun	GCST006399
3q28	3	189665394	TP63	rs10937405	20871597	Nat Genet	GCST000810
5p15.33	5	1286401	TERT	rs2736100	20871597	Nat Genet	GCST000810
6p21.33	6	31652743	APOM	rs3117582	19836008	Am J Hum Genet	GCST000506
15q25.1	15	78601997	CHRNA3	rs1051730	19836008	Am J Hum Genet	GCST000506
5p15.33	5	1342599	CLPTM1L, CLPTM1L	rs31489	19836008	Am J Hum Genet	GCST000506
6p22.1	6	28808340	NOP56P1 - AL662890.1	rs4324798	19836008	Am J Hum Genet	GCST000506
5p15.33	5	1286401	TERT	rs2736100	19836008	Am J Hum Genet	GCST000506
5p15.33	5	1286401	TERT	rs2736100	20700438	PLoS Genet	GCST000761
5p15.33	5	1287079	TERT	rs2853677	22797724	Nat Genet	GCST001609
3q28	3	189665394	TP63	rs10937405	22797724	Nat Genet	GCST001609
17q24.2	17	67902693	BPTF	rs7216064	22797724	Nat Genet	GCST001609
6p21.32	6	32400310	BTNL2, BTNL2, BTNL2, BTNL2, BTNL2, BTNL2, TSBP1-AS1	rs3817963	22797724	Nat Genet	GCST001609
7p15.3	7	21544470	DNAH11	rs2285947	23103227	Am J Hum Genet	GCST001718
6p21.1	6	40568389	LRFN2	rs2494938	23103227	Am J Hum Genet	GCST001718
6p21.1	6	40568389	LRFN2	rs2494938	23103227	Am J Hum Genet	GCST001718
6p21.1	6	40568389	LRFN2	rs2494938	23103227	Am J Hum Genet	GCST001718
7p15.3	7	21544470	DNAH11	rs2285947	23103227	Am J Hum Genet	GCST001718
7p15.3	7	21544470	DNAH11	rs2285947	23103227	Am J Hum Genet	GCST001718
7p15.3	7	21544470	DNAH11	rs2285947	23103227	Am J Hum Genet	GCST001718
12q14.2	12	64519457	AC078962.3, RASSF3	rs9668978	28604730	Nat Genet	GCST004744
11p15.4	11	9929710	SBF2	rs1512829	28604730	Nat Genet	GCST004744
6p22.1	6	29813272	MICG - HLA-G	rs116506680	28604730	Nat Genet	GCST004744
8p22	8	13034877	TRMT9B - RNU6-842P	rs10091877	28604730	Nat Genet	GCST004744
11q23.3	11	118254910	MPZL2	rs1056562	28604730	Nat Genet	GCST004744
2p14	2	65293011	ACTR2 - SPRED2	rs1039766	28604730	Nat Genet	GCST004744
11q22.1	11	101284141	PGR-AS1 - TRPC6	rs7941595	28604730	Nat Genet	GCST004744
5p15.33	5	1482752	LPCAT1, LPCAT1	rs12514642	28604730	Nat Genet	GCST004744
6p22.1	6	29955450	HLA-A - HLA-W	rs144071067	28604730	Nat Genet	GCST004744
6p22.1	6	29638984	SUMO2P1 - MOG	rs138488080	28604730	Nat Genet	GCST004744
11p15.3	11	12366378	MICAL2 - PARVA	rs2403597	28604730	Nat Genet	GCST004744
8p12	8	32552592	NRG1	rs4236709	28604730	Nat Genet	GCST004744
19q13.2	19	39323213	AC011445.1 - GMFG	rs8108034	28604730	Nat Genet	GCST004744
1p31.1	1	78157942	GIPC2 - RNFT1P2	rs17391694	28604730	Nat Genet	GCST004744
15q25.1	15	78779064	ADAMTS7	rs2004038	28604730	Nat Genet	GCST004744
2p14	2	67474157	ETAA1 - LINC02831	rs55864010	28604730	Nat Genet	GCST004744
10q24.33	10	103927874	STN1 - SLK	rs11591710	28604730	Nat Genet	GCST004744
19q13.2	19	41589873	CEACAM21 - CEACAMP3	rs2006209	28604730	Nat Genet	GCST004744
1p31.1	1	77984833	GIPC2, DNAJB4	rs34517439	28604730	Nat Genet	GCST004744
9p21.3	9	21830158	MTAP, AL359922.1	rs885518	28604730	Nat Genet	GCST004744
9p21.3	9	22052069	CDKN2B-AS1	rs62560775	28604730	Nat Genet	GCST004744
1p31.1	1	77501822	AK5	rs71658797	28604730	Nat Genet	GCST004744
15q25.1	15	78674313	CHRNB4, AC022748.2	rs11639372	28604730	Nat Genet	GCST004744
8q24.21	8	128953347	CCDC26	rs72728744	28604730	Nat Genet	GCST004744
1p31.1	1	77621033	AC118549.1	rs71641308	28604730	Nat Genet	GCST004744
15q21.2	15	49667937	DTWD1 - AC025040.2	rs28516445	28604730	Nat Genet	GCST004744
8q24.21	8	128523018	LINC00824	rs67824503	28604730	Nat Genet	GCST004744
19q13.42	19	55521344	SSC5D - SBK2	rs639436	28604730	Nat Genet	GCST004744
14q21.3	14	46766242	RPL10L - MDGA2	rs11848063	28604730	Nat Genet	GCST004744
8p21.1	8	27555436	EPHX2 - GULOP	rs7839435	28604730	Nat Genet	GCST004744
17q24.3	17	72303817	LINC00511	rs17181550	28604730	Nat Genet	GCST004744
11q23.3	11	118391991	UBE4A	rs61900932	28604730	Nat Genet	GCST004744
5p15.33	5	1619020	AC026412.1	rs6897545	28604730	Nat Genet	GCST004744
6q22.1	6	117471449	AL132671.2, DCBLD1	rs9387479	28604730	Nat Genet	GCST004744
19q13.33	19	48703205	FUT2	rs681343	28604730	Nat Genet	GCST004744
6q27	6	166976754	Z94721.1	rs444210	28604730	Nat Genet	GCST004744
3q26.2	3	169771524	AC078802.1	rs28649851	28604730	Nat Genet	GCST004744
9p13.3	9	33421422	AL356218.2 - AQP3	rs10758203	28604730	Nat Genet	GCST004744
6p21.32	6	32618459	HLA-DRB1 - HLA-DQA1	rs116080888	28604730	Nat Genet	GCST004744
6p25.3	6	410848	IRF4	rs2316515	28604730	Nat Genet	GCST004744
18p11.22	18	9780849	RAB31	rs9960703	28604730	Nat Genet	GCST004744
6p22.1	6	27587740	CD83P1 - RNU6-471P	rs10807026	28604730	Nat Genet	GCST004744
19q13.2	19	40689265	NUMBL	rs66500423	28604730	Nat Genet	GCST004744
8q24.21	8	128157880	PVT1	rs2608029	28604730	Nat Genet	GCST004744
2p23.3	2	24744855	NCOA1	rs2083389	28604730	Nat Genet	GCST004744
15q23	15	70139434	TLE3 - RNU6-745P	rs11855650	28604730	Nat Genet	GCST004744
6p22.1	6	30061874	ZNRD1	rs114940428	28604730	Nat Genet	GCST004744
4q32.2	4	163148970	NAF1	rs2320614	28604730	Nat Genet	GCST004744
17p13.2	17	5039881	SLC52A1	rs10445262	28604730	Nat Genet	GCST004744
16q23.3	16	82119933	AC092142.1	rs34638657	28604730	Nat Genet	GCST004744
6p22.2	6	26581030	AL121936.1 - ABT1	rs141670911	28604730	Nat Genet	GCST004746
6p22.2	6	26685903	AL513548.4 - AL513548.1	rs10456332	28604730	Nat Genet	GCST004746
6p22.1	6	29760793	AL645939.6	rs115867638	28604730	Nat Genet	GCST004746
6p22.1	6	30414391	UBQLN1P1 - MICC	rs114719647	28604730	Nat Genet	GCST004746
6p21.33	6	30766303	HCG20	rs115973930	28604730	Nat Genet	GCST004746
6p21.33	6	30931418	SFTA2	rs114115252	28604730	Nat Genet	GCST004746
6p21.33	6	31093784	RNU6-1133P - C6orf15	rs114033761	28604730	Nat Genet	GCST004746
6p21.33	6	31351449	HLA-B	rs116427960	28604730	Nat Genet	GCST004746
6p21.33	6	31645962	BAG6	rs115441327	28604730	Nat Genet	GCST004746
6p21.33	6	31858928	NEU1	rs67682613	28604730	Nat Genet	GCST004746
6p21.32	6	32623699	HLA-DRB1 - HLA-DQA1	rs112037939	28604730	Nat Genet	GCST004746
6p12.1	6	56338876	COL21A1	rs9464379	28604730	Nat Genet	GCST004746
6p24.3	6	7770278	BMP6	rs140013431	28604730	Nat Genet	GCST004746
7p21.3	7	12613434	SCIN	rs116877011	28604730	Nat Genet	GCST004746
7p15.2	7	26980172	SKAP2	rs117205897	28604730	Nat Genet	GCST004746
7p21.3	7	7867093	AC007161.3, UMAD1	rs6463739	28604730	Nat Genet	GCST004746
8p23.1	8	11437742	FAM167A, FAM167A-AS1	rs2898279	28604730	Nat Genet	GCST004746
8p22	8	13580367	DLC1	rs55843245	28604730	Nat Genet	GCST004746
9p22.2	9	17934122	ADAMTSL1	rs17185553	28604730	Nat Genet	GCST004746
9p24.1	9	6227418	IL33	rs10118776	28604730	Nat Genet	GCST004746
10p11.22	10	33497992	AL353600.2 - LINC02628	rs141877527	28604730	Nat Genet	GCST004746
11q24.1	11	122838470	AP002762.2	rs3134425	28604730	Nat Genet	GCST004746
11p15.4	11	8465623	STK33	rs117729306	28604730	Nat Genet	GCST004746
11q14.3	11	90676974	DISC1FP1	rs34735495	28604730	Nat Genet	GCST004746
11q21	11	94551363	AP000943.2, PIWIL4	rs12279741	28604730	Nat Genet	GCST004746
13q13.1	13	32601963	PDS5B	rs113855064	28604730	Nat Genet	GCST004750
13q13.1	13	32769511	PDS5B	rs117371643	28604730	Nat Genet	GCST004750
13q31.1	13	78530904	OBI1-AS1	rs80287486	28604730	Nat Genet	GCST004750
13q31.1	13	83706928	AL353688.1 - SLITRK1	rs9602270	28604730	Nat Genet	GCST004750
14q13.1	14	33545815	NPAS3	rs10146472	28604730	Nat Genet	GCST004750
15q15.3	15	43638408	CATSPER2	rs35028925	28604730	Nat Genet	GCST004750
15q25.1	15	78618839	CHRNA3	rs8040868	28604730	Nat Genet	GCST004750
15q25.1	15	78727268	AC022748.2, CHRNB4	rs3813565	28604730	Nat Genet	GCST004750
15q25.1	15	78838082	MORF4L1	rs7403155	28604730	Nat Genet	GCST004750
15q26.1	15	88971932	KRT18P47 - AC107954.1	rs34783982	28604730	Nat Genet	GCST004750
17p12	17	13163502	AC005303.1 - LINC02093	rs2674946	28604730	Nat Genet	GCST004750
17q21.2	17	41414466	AC003958.2	rs117194419	28604730	Nat Genet	GCST004750
17q25.3	17	77825619	LINC01987 - LINC01973	rs111537197	28604730	Nat Genet	GCST004750
18q12.3	18	44319280	AC110014.1, LINC01478	rs12957236	28604730	Nat Genet	GCST004750
19q13.2	19	40847202	AC008537.1, CYP2A6	rs56113850	28604730	Nat Genet	GCST004750
3q22.2	3	135461153	AC092969.1 - AC092989.1	rs138600791	28604730	Nat Genet	GCST004746
3q13.12	3	107528583	BBX	rs80152782	28604730	Nat Genet	GCST004746
4q32.2	4	163517048	TMA16	rs9308062	28604730	Nat Genet	GCST004746
4q32.3	4	164402797	MARCHF1 - AC074198.1	rs79669866	28604730	Nat Genet	GCST004746
4q34.3	4	181038635	AC104803.1 - LINC00290	rs55656647	28604730	Nat Genet	GCST004746
5q31.1	5	133849844	AC005178.1 - WSPAR	rs1703426	28604730	Nat Genet	GCST004746
5q13.2	5	73010019	FCHO2	rs258892	28604730	Nat Genet	GCST004746
5q14.3	5	90931162	ADGRV1	rs74501188	28604730	Nat Genet	GCST004746
6p24.2	6	11322557	NEDD9	rs80271657	28604730	Nat Genet	GCST004746
6p22.2	6	26402808	BTN3A1	rs12200782	28604730	Nat Genet	GCST004746
12p13.33	12	946864	RAD52	rs12822733	28604730	Nat Genet	GCST004746
12p13.31	12	8905966	AC006581.2	rs1073160	28604730	Nat Genet	GCST004746
12q21.33	12	90637859	LINC02822, AC112481.2	rs77028233	28604730	Nat Genet	GCST004746
13q13.1	13	32398489	BRCA2	rs11571833	28604730	Nat Genet	GCST004746
13q21.33	13	69272886	LINC00383	rs117823901	28604730	Nat Genet	GCST004746
14q32.33	14	104637421	TMEM179 - AL583722.3	rs116039120	28604730	Nat Genet	GCST004746
14q24.2	14	72249978	RGS6	rs847245	28604730	Nat Genet	GCST004746
14q31.3	14	89201573	FOXN3	rs77216150	28604730	Nat Genet	GCST004746
15q21.3	15	58125929	ALDH1A2	rs2704201	28604730	Nat Genet	GCST004746
15q25.1	15	78565597	CHRNA5	rs55853698	28604730	Nat Genet	GCST004746
15q25.1	15	78727268	AC022748.2, CHRNB4	rs3813565	28604730	Nat Genet	GCST004746
15q26.2	15	97438904	LINC02254	rs145474218	28604730	Nat Genet	GCST004746
16q24.1	16	84192073	ADAD2	rs8049634	28604730	Nat Genet	GCST004746
17p13.2	17	4424688	UBE2G1 - SPNS3	rs140394255	28604730	Nat Genet	GCST004746
19q13.42	19	54064604	VSTM1 - TARM1	rs12981718	28604730	Nat Genet	GCST004746
2q36.3	2	225757505	AC016717.2 - AC016717.3	rs116238841	28604730	Nat Genet	GCST004750
2p21	2	45606937	SRBD1	rs7591446	28604730	Nat Genet	GCST004750
3q24	3	144658358	AC011592.1 - LARP7P4	rs1164302	28604730	Nat Genet	GCST004750
4q22.1	4	88175489	ABCG2	rs7658584	28604730	Nat Genet	GCST004750
5p15.33	5	1336106	CLPTM1L, CLPTM1L	rs467095	28604730	Nat Genet	GCST004750
5q31.3	5	142066209	AC005740.2 - NDFIP1	rs252152	28604730	Nat Genet	GCST004750
5p12	5	43054645	AC025171.1	rs145108385	28604730	Nat Genet	GCST004750
5p11	5	46219082	AC122694.1 - EMB	rs150350430	28604730	Nat Genet	GCST004750
5q14.2	5	83122237	XRCC4	rs28745309	28604730	Nat Genet	GCST004750
5q14.2	5	83272067	XRCC4	rs78913069	28604730	Nat Genet	GCST004750
6p24.3	6	10414773	TFAP2A-AS1, TFAP2A	rs654351	28604730	Nat Genet	GCST004750
6p22.3	6	24091324	HNRNPA1P58 - NRSN1	rs72828912	28604730	Nat Genet	GCST004750
6p22.2	6	25513951	CARMIL1	rs35789010	28604730	Nat Genet	GCST004750
6p22.2	6	25684378	SCGN	rs13191296	28604730	Nat Genet	GCST004750
6p22.2	6	26132842	H2AC6	rs36109883	28604730	Nat Genet	GCST004750
6p22.2	6	26328125	AL021917.1	rs34107459	28604730	Nat Genet	GCST004750
6p22.2	6	26441412	BTN3A3	rs13220495	28604730	Nat Genet	GCST004750
6p22.2	6	26650825	ZNF322	rs13201782	28604730	Nat Genet	GCST004750
6p22.1	6	27174125	MIR3143 - RPL10P2	rs35768595	28604730	Nat Genet	GCST004750
6p22.1	6	27342000	VN1R10P - ZNF204P	rs71537559	28604730	Nat Genet	GCST004750
6p22.1	6	27473944	AL021918.5	rs149866169	28604730	Nat Genet	GCST004750
6p22.1	6	27588362	CD83P1 - RNU6-471P	rs13201294	28604730	Nat Genet	GCST004750
6p22.1	6	27916234	OR2B2 - OR2W6P	rs13218875	28604730	Nat Genet	GCST004750
6p22.1	6	28043738	ZSCAN16-AS1	rs149949	28604730	Nat Genet	GCST004750
6p22.1	6	28282402	PGBD1	rs34878803	28604730	Nat Genet	GCST004750
7q32.3	7	130983859	LINC-PINT, AC016831.6	rs6957511	28604730	Nat Genet	GCST004750
7p15.3	7	22030019	CDCA7L - RAPGEF5	rs113211131	28604730	Nat Genet	GCST004750
7p12.1	7	51216518	COBL	rs17811625	28604730	Nat Genet	GCST004750
7q21.3	7	97468107	AP1S2P1 - RN7SKP104	rs117723999	28604730	Nat Genet	GCST004750
8q24.23	8	136921226	LINC02055	rs1909481	28604730	Nat Genet	GCST004750
8q24.3	8	143640250	ZNF623	rs111960002	28604730	Nat Genet	GCST004750
9q31.3	9	111388967	ECPAS	rs184716813	28604730	Nat Genet	GCST004750
9q33.3	9	125897928	PBX3	rs10819083	28604730	Nat Genet	GCST004750
9q34.2	9	133410109	REXO4, REXO4	rs75685923	28604730	Nat Genet	GCST004750
9q34.2	9	133640119	DBH	rs1108581	28604730	Nat Genet	GCST004750
9p21.3	9	22083405	CDKN2B-AS1	rs1333040	28604730	Nat Genet	GCST004750
9p24.2	9	4326243	GLIS3	rs10974465	28604730	Nat Genet	GCST004750
10q24.31	10	100186276	ERLIN1 - CHUK	rs28372851	28604730	Nat Genet	GCST004750
10q24.31	10	100289222	PKD2L1	rs12765052	28604730	Nat Genet	GCST004750
10p12.1	10	27156276	MASTL	rs3758407	28604730	Nat Genet	GCST004750
10p15.1	10	4918829	AKR1C6P - AC091817.1	rs4453114	28604730	Nat Genet	GCST004750
10q22.1	10	70271142	NPFFR1	rs138809958	28604730	Nat Genet	GCST004750
11q24.2	11	125640362	CHEK1	rs113301858	28604730	Nat Genet	GCST004750
11p15.5	11	2000263	H19	rs78276179	28604730	Nat Genet	GCST004750
11q21	11	94143496	PANX1	rs116955087	28604730	Nat Genet	GCST004750
12p13.33	12	889653	WNK1	rs7953330	28604730	Nat Genet	GCST004750
13q33.2	13	105748176	LINC00343	rs56057401	28604730	Nat Genet	GCST004750
13q34	13	111451555	TEX29 - AL359649.1	rs118166185	28604730	Nat Genet	GCST004750
13q13.1	13	32265853	FRY	rs56404467	28604730	Nat Genet	GCST004750
13q13.1	13	32394673	BRCA2	rs11571818	28604730	Nat Genet	GCST004750
6p22.1	6	28390232	ZSCAN12	rs13213986	28604730	Nat Genet	GCST004750
6p22.1	6	28515140	GPX6, GPX6	rs114242735	28604730	Nat Genet	GCST004750
6p22.1	6	28828294	NOP56P1 - AL662890.1	rs116461399	28604730	Nat Genet	GCST004750
6p22.1	6	28966575	LINC01556 - KRT18P1	rs148696809	28604730	Nat Genet	GCST004750
6p22.1	6	29165865	AL645937.4	rs141600123	28604730	Nat Genet	GCST004750
6p22.1	6	29287205	AL672167.1	rs139244745	28604730	Nat Genet	GCST004750
6p22.1	6	29785031	AL645939.4 - HLA-V	rs147680653	28604730	Nat Genet	GCST004750
6p22.1	6	29930083	HLA-K - HLA-U	rs147097402	28604730	Nat Genet	GCST004750
6p22.1	6	30064745	ZNRD1	rs116480994	28604730	Nat Genet	GCST004750
6p22.1	6	30193759	TRIM26	rs116418332	28604730	Nat Genet	GCST004750
6p22.1	6	30383571	UBQLN1P1 - MICC	rs116310021	28604730	Nat Genet	GCST004750
6p21.33	6	30540143	LINC02569 - GNL1	rs142618987	28604730	Nat Genet	GCST004750
6p21.33	6	30914638	VARS2, AL669830.2	rs114274879	28604730	Nat Genet	GCST004750
6p21.33	6	31018051	MUC22	rs116725014	28604730	Nat Genet	GCST004750
6p21.33	6	31208169	HCG27 - AL662844.1	rs115390513	28604730	Nat Genet	GCST004750
6p21.33	6	31466334	HCP5, HCP5, HCP5	rs116822326	28604730	Nat Genet	GCST004750
6p21.33	6	31657087	APOM	rs139789464	28604730	Nat Genet	GCST004750
6p21.33	6	31850331	SNHG32 - NEU1	rs139285835	28604730	Nat Genet	GCST004750
6p21.33	6	32067917	TNXB	rs144433536	28604730	Nat Genet	GCST004750
6p21.32	6	32231204	NOTCH4 - TSBP1-AS1	rs114665747	28604730	Nat Genet	GCST004750
6p21.32	6	32373094	TSBP1-AS1	rs114937304	28604730	Nat Genet	GCST004750
6p21.32	6	32638107	HLA-DQA1, HLA-DQA1, HLA-DQA1, HLA-DQA1	rs74942078	28604730	Nat Genet	GCST004750
6p21.32	6	32788876	HLA-DQB2 - HLA-DOB	rs148861668	28604730	Nat Genet	GCST004750
6p21.32	6	32936274	HLA-DMB	rs114951367	28604730	Nat Genet	GCST004750
6q13	6	71674838	RNU4-66P - RIMS1	rs117534741	28604730	Nat Genet	GCST004750
1p31.1	1	77794071	MIGA1	rs35535570	28604730	Nat Genet	GCST004744
12p12.2	12	20423940	PDE3A	rs12369136	28604730	Nat Genet	GCST004744
18q11.2	18	23161171	CABLES1	rs79421398	28604730	Nat Genet	GCST004744
5p15.33	5	1285859	TERT	rs7705526	28604730	Nat Genet	GCST004744
9p22.2	9	17348210	CNTLN	rs75420629	28604730	Nat Genet	GCST004744
15q25.1	15	78565644	CHRNA5	rs55781567	28604730	Nat Genet	GCST004744
9q21.31	9	81087769	AL138749.1 - RPS20P25	rs75108857	28604730	Nat Genet	GCST004744
2p14	2	67740157	AC007422.1 - LINC01812	rs151124926	28604730	Nat Genet	GCST004744
1q32.1	1	199247989	LINC02789	rs75227923	28604730	Nat Genet	GCST004744
5q33.1	5	150730677	DCTN4	rs35772018	28604730	Nat Genet	GCST004744
4q34.3	4	179623246	AC020551.1 - AC021193.1	rs185866804	28604730	Nat Genet	GCST004744
5p15.33	5	1048492	NKD2 - SLC12A7	rs190996050	28604730	Nat Genet	GCST004744
2p14	2	67277529	LINC01828, LINC01829	rs79294676	28604730	Nat Genet	GCST004744
2q14.2	2	118692164	THORLNC - LINC01956	rs114928225	28604730	Nat Genet	GCST004744
1q21.3	1	154646147	ADAR - AL606500.1	rs77710113	28604730	Nat Genet	GCST004750
1q23.2	1	160240937	AL139011.2, DCAF8	rs2369473	28604730	Nat Genet	GCST004750
1q24.2	1	168528503	AL023755.1 - XCL2	rs78663305	28604730	Nat Genet	GCST004750
1q32.2	1	209017129	AC104465.1 - AC092810.4	rs151066755	28604730	Nat Genet	GCST004750
1p34.2	1	41486926	EDN2 - HIVEP3	rs3754287	28604730	Nat Genet	GCST004750
1p34.2	1	43686240	AL451062.4, KDM4A, KDM4A-AS1	rs113688544	28604730	Nat Genet	GCST004750
1p31.1	1	83471638	LINC01712	rs150340921	28604730	Nat Genet	GCST004750
1p22.2	1	89907211	LRRC8D, AC093423.3	rs78359677	28604730	Nat Genet	GCST004750
2q23.3	2	151625198	NEB	rs10174077	28604730	Nat Genet	GCST004750
2p24.2	2	17602890	VSNL1	rs13031455	28604730	Nat Genet	GCST004750
2q34	2	213169380	LINC01953 - AC079610.2	rs72949976	28604730	Nat Genet	GCST004750
2q32.1	2	187479035	AC007319.1, TFPI	rs116350534	28604730	Nat Genet	GCST004744
2q31.1	2	173345499	AC092573.2	rs115882368	28604730	Nat Genet	GCST004744
7q31.32	7	121779076	RN7SKP277 - PNPT1P2	rs147560684	28604730	Nat Genet	GCST004744
2q22.1	2	139675756	MRPS18BP2 - RPL9P13	rs59396197	28604730	Nat Genet	GCST004744
14q32.2	14	99619716	AL160313.2	rs118022189	28604730	Nat Genet	GCST004744
15q21.1	15	49084427	SECISBP2L - AC013452.3	rs77468143	28604730	Nat Genet	GCST004744
15q21.1	15	49186829	GALK2	rs7169304	28604730	Nat Genet	GCST004744
15q21.2	15	49314101	GALK2	rs11632038	28604730	Nat Genet	GCST004744
4q13.3	4	75240065	AC093870.1 - AC025244.1	rs10434093	28604730	Nat Genet	GCST004744
15q21.2	15	49448874	FAM227B, FGF7	rs17400427	28604730	Nat Genet	GCST004744
16p13.13	16	10647125	TEKT5	rs78442819	28604730	Nat Genet	GCST004744
19q13.2	19	40847202	AC008537.1, CYP2A6	rs56113850	28604730	Nat Genet	GCST004744
3q28	3	189639410	TP63	rs13080835	28604730	Nat Genet	GCST004744
15q21.2	15	49549483	FAM227B	rs7182948	28604730	Nat Genet	GCST004744
15q25.1	15	78892838	MORF4L1	rs28408315	28604730	Nat Genet	GCST004744
5p15.33	5	1286401	TERT	rs2736100	27501781	Nat Commun	GCST003605
6p21.32	6	33091097	HLA-DPB1 - HLA-DPA2	rs2179920	27501781	Nat Commun	GCST003605
6p21.32	6	32400310	BTNL2, TSBP1-AS1	rs3817963	27501781	Nat Commun	GCST003605
3q28	3	189639152	TP63	rs7636839	27501781	Nat Commun	GCST003605
17q24.2	17	67902693	BPTF	rs7216064	27501781	Nat Commun	GCST003605
6p21.1	6	41522750	FOXP4-AS1	rs2495239	27501781	Nat Commun	GCST003605
5p15.33	5	1287079	TERT	rs2853677	27393504	Lung Cancer	GCST003776
2q37.1	2	234452501	LINC01891, AC097713.1	rs148944993	29924316	Carcinogenesis	GCST006087
3p25.3	3	8292844	LMCD1-AS1	rs9816551	29924316	Carcinogenesis	GCST006087
5p15.1	5	16005668	FBXL7 - RNA5SP178	rs184697115	29924316	Carcinogenesis	GCST006087
6q24.3	6	148185476	AL359382.2 - AL513164.1	rs17078110	29924316	Carcinogenesis	GCST006087
2p14	2	68069083	C1D	rs191524990	29924316	Carcinogenesis	GCST006087
3p26.1	3	8012910	LMCD1-AS1	rs35144233	29924316	Carcinogenesis	GCST006087
3p13	3	71023449	AC097634.4, FOXP1	rs116036142	29924316	Carcinogenesis	GCST006087
4p15.2	4	27155920	AC024132.3 - AC024132.1	rs116723905	29924316	Carcinogenesis	GCST006087
3p24.3	3	23768883	RNU6-788P - UBE2E1-AS1	rs13080016	29924316	Carcinogenesis	GCST006087
11q25	11	132170004	NTM	rs145397878	29924316	Carcinogenesis	GCST006087
7q33	7	134534288	AKR1B10	rs143004982	29924316	Carcinogenesis	GCST006087
3p12.3	3	76165047	ROBO2	rs62268951	29924316	Carcinogenesis	GCST006087
10p12.31	10	19065315	MALRD1	rs12761927	29924316	Carcinogenesis	GCST006087
3q26.31	3	174493237	NAALADL2	rs149523908	29924316	Carcinogenesis	GCST006087
12p12.3	12	17685426	AC048352.1	rs140702452	29924316	Carcinogenesis	GCST006087
9q34.3	9	136137214	AL138781.1 - LHX3	rs74969320	29924316	Carcinogenesis	GCST006087
7q21.11	7	81321138	AC005008.2 - AC004866.1	rs187256094	29924316	Carcinogenesis	GCST006087
9p21.3	9	21753193	RN7SL151P - AL359922.1	rs11496368	29924316	Carcinogenesis	GCST006087
20q11.23	20	36878388	TLDC2	rs138156272	29924316	Carcinogenesis	GCST006087
12p12.3	12	17451289	TIMM17BP1 - AC048352.1	rs181961151	29924316	Carcinogenesis	GCST006087
1q32.1	1	199511387	LINC02789 - AL596266.1	rs116400211	29924316	Carcinogenesis	GCST006087
7q11.22	7	69305978	AC092100.1	rs147146213	29924316	Carcinogenesis	GCST006087
3q24	3	144560457	AC011592.1 - LARP7P4	rs77427247	29924316	Carcinogenesis	GCST006087
3p24.3	3	18387870	TBC1D5, SATB1	rs186065237	29924316	Carcinogenesis	GCST006087
21q21.1	21	20487416	RPS3AP1 - AP001506.1	rs189451576	29924316	Carcinogenesis	GCST006087
10q23.31	10	88340394	RNLS	rs117634027	29924316	Carcinogenesis	GCST006087
13q14.13	13	45539328	ERICH6B	rs117151283	29924316	Carcinogenesis	GCST006087
3q22.2	3	135085649	EPHB1	rs114807680	29924316	Carcinogenesis	GCST006087
12q21.33	12	90287370	LINC02392	rs79655816	29924316	Carcinogenesis	GCST006087
20p12.1	20	13654465	TASP1 - ESF1	rs61176212	29924316	Carcinogenesis	GCST006087
3p24.2	3	24297569	THRB	rs1505305	29924316	Carcinogenesis	GCST006088
7q36.3	7	157254944	UBE3C	rs10261278	29924316	Carcinogenesis	GCST006088
6p12.1	6	53345474	ELOVL5	rs78003666	29924316	Carcinogenesis	GCST006088
4q12	4	52471499	AC097522.2	rs77582856	29924316	Carcinogenesis	GCST006088
4p12	4	47274167	GABRB1	rs17539515	29924316	Carcinogenesis	GCST006088
4q34.1	4	172496615	GALNTL6	rs183148163	29924316	Carcinogenesis	GCST006088
1p22.3	1	87066170	HS2ST1, AC093155.3	rs141319665	29924316	Carcinogenesis	GCST006088
3q26.1	3	167400057	LINC01327	rs2419134	29924316	Carcinogenesis	GCST006088
7q34	7	138667056	SVOPL	rs28625106	29924316	Carcinogenesis	GCST006088
2p25.3	2	959403	SNTG2, SNTG2	rs147081078	29924316	Carcinogenesis	GCST006088
20p12.3	20	6416572	AL109618.3 - CASC20	rs148810922	29924316	Carcinogenesis	GCST006088
19p13.12	19	14970524	SLC1A6	rs113464626	29924316	Carcinogenesis	GCST006088
7p13	7	44951906	AC004854.1 - AC004847.1	rs78184724	29924316	Carcinogenesis	GCST006088
2q23.3	2	150907280	LINC02612 - AC023469.2	rs138656841	29924316	Carcinogenesis	GCST006088
5q35.1	5	171329358	TLX3 - AC091980.1	rs187107949	29924316	Carcinogenesis	GCST006088
5q15	5	95629264	GPR150 - RFESD	rs115593965	29924316	Carcinogenesis	GCST006088
8q24.3	8	140678939	PTK2	rs73714723	29924316	Carcinogenesis	GCST006088
12p11.21	12	31665598	ETFBKMT	rs183745979	29924316	Carcinogenesis	GCST006088
2q36.2	2	224398810	FAM124B	rs6714462	29924316	Carcinogenesis	GCST006088
16q21	16	58895443	AC106793.1	rs118075513	29924316	Carcinogenesis	GCST006088
11p11.2	11	47356695	SPI1	rs193299119	29924316	Carcinogenesis	GCST006088
5p13.1	5	42438811	GHR	rs150037323	29924316	Carcinogenesis	GCST006088
7p11.2	7	56809122	AC118758.2 - AC118758.3	rs186390478	29924316	Carcinogenesis	GCST006088
9q22.31	9	92886295	AL136981.4, AL136981.1	rs72741016	29924316	Carcinogenesis	GCST006088
9q33.2	9	122192836	MORN5	rs4573350	31326317	Lancet Respir Med	GCST008835
9q33.2	9	122192836	MORN5	rs4573350	31326317	Lancet Respir Med	GCST008835
3q28	3	189625454	TPRG1 - TP63	rs11375254	31326317	Lancet Respir Med	GCST008835
2p14	2	65268924	ACTR2	rs17038564	31326317	Lancet Respir Med	GCST008836
9p13.3	9	33422491	AL356218.2 - AQP3	rs35201538	31326317	Lancet Respir Med	GCST008836
15q21.1	15	49084427	SECISBP2L - AC013452.3	rs77468143	31326317	Lancet Respir Med	GCST008836
3q26.2	3	169764547	TERC	rs2293607	31326317	Lancet Respir Med	GCST008836
14q13.2	14	34823979	BAZ1A	rs1200399	31326317	Lancet Respir Med	GCST008836
2p14	2	65268924	ACTR2	rs17038564	31326317	Lancet Respir Med	GCST008836
3q26.2	3	169764547	TERC	rs2293607	31326317	Lancet Respir Med	GCST008836
3q28	3	189625454	TPRG1 - TP63	rs11375254	31326317	Lancet Respir Med	GCST008836
5p15.33	5	1285859	TERT	rs7705526	31326317	Lancet Respir Med	GCST008836
5p15.33	5	1321972	CLPTM1L, CLPTM1L	rs401681	31326317	Lancet Respir Med	GCST008836
6p21.1	6	41525674	FOXP4-AS1	rs7741164	31326317	Lancet Respir Med	GCST008836
6q22.1	6	117465017	DCBLD1, AL132671.2	rs9387478	31326317	Lancet Respir Med	GCST008836
8p12	8	32552592	NRG1	rs4236709	31326317	Lancet Respir Med	GCST008836
9p21.3	9	21787522	RN7SL151P - AL359922.1	rs10429489	31326317	Lancet Respir Med	GCST008836
9p13.3	9	33422491	AL356218.2 - AQP3	rs35201538	31326317	Lancet Respir Med	GCST008836
10q25.2	10	112738717	VTI1A	rs7086803	31326317	Lancet Respir Med	GCST008836
11q23.3	11	118237616	MPZL3	rs55768116	31326317	Lancet Respir Med	GCST008836
14q13.2	14	34823979	BAZ1A	rs1200399	31326317	Lancet Respir Med	GCST008836
17q24.2	17	67902693	BPTF	rs7216064	31326317	Lancet Respir Med	GCST008836
11q24.2	11	125095237	SLC37A2 - TMEM218	rs4935904	29924316	Carcinogenesis	GCST006087
2q14.3	2	126742031	RNU6-675P - TEX51	rs139941554	29924316	Carcinogenesis	GCST006087
11p15.4	11	8024858	TUB	rs151332832	29924316	Carcinogenesis	GCST006087
12p12.3	12	17787666	AC087321.1 - RERGL	rs144553904	29924316	Carcinogenesis	GCST006087
7q36.1	7	148926574	RN7SL569P - AC073140.3	rs193123434	29924316	Carcinogenesis	GCST006087
4q25	4	111828356	AC004704.1, AC139718.2	rs139235514	29924316	Carcinogenesis	GCST006087
4p15.31	4	18010412	LCORL	rs71603396	29924316	Carcinogenesis	GCST006088
9p21.3	9	21670088	H3P30 - KHSRPP1	rs12686364	29924316	Carcinogenesis	GCST006088
4p15.31	4	17864241	LCORL	rs185373991	29924316	Carcinogenesis	GCST006088
9q22.31	9	92613166	CENPP	rs72754495	29924316	Carcinogenesis	GCST006088
5q11.2	5	54981998	ESM1	rs142604597	29924316	Carcinogenesis	GCST006088
13q13.3	13	35897512	DCLK1	rs138712069	29924316	Carcinogenesis	GCST006088
5q13.3	5	74917726	AC116337.3	rs181468389	29924316	Carcinogenesis	GCST006088
5p13.1	5	42170776	MTHFD2P6 - AC108099.1	rs192388487	29924316	Carcinogenesis	GCST006088
20p12.3	20	6230855	AL109618.3 - CASC20	rs148767741	29924316	Carcinogenesis	GCST006088
21q22.11	21	33224308	LINC01548 - AP000295.1	rs188556805	29924316	Carcinogenesis	GCST006088
4q12	4	51845211	DCUN1D4	rs147833373	29924316	Carcinogenesis	GCST006088
3p24.2	3	24465348	THRB	rs76247835	29924316	Carcinogenesis	GCST006088
6p22.1	6	28237041	ZSCAN9 - ZKSCAN4	rs116043036	29924316	Carcinogenesis	GCST006088
9q22.33	9	97787047	PTCSC2	rs189720575	29924316	Carcinogenesis	GCST006088
13q33.3	13	107661103	FAM155A	rs140781040	29924316	Carcinogenesis	GCST006088
2p14	2	65605243	AC007389.1, AC007389.3	rs840781	29924316	Carcinogenesis	GCST006088
5p13.1	5	42284854	AC108099.1 - GHR	rs150007688	29924316	Carcinogenesis	GCST006088
2q12.1	2	102241279	IL1RL2 - FAM183DP	rs185815317	29924316	Carcinogenesis	GCST006088
1q23.3	1	160908636	AL354714.2 - AL354714.3	rs112233273	29924316	Carcinogenesis	GCST006088
17q11.2	17	31366922	NF1	rs188460661	29924316	Carcinogenesis	GCST006088
17q11.2	17	31219525	NF1	rs148176174	29924316	Carcinogenesis	GCST006088
6p21.2	6	38604737	BTBD9	rs72855171	29924316	Carcinogenesis	GCST006088
11q13.2	11	66872703	PC	rs191456353	29924316	Carcinogenesis	GCST006088
16q23.1	16	79187571	WWOX	rs112697296	29924316	Carcinogenesis	GCST006088
8p21.3	8	20944066	AC015468.3, AC021613.1	rs118114607	29924316	Carcinogenesis	GCST006088
2p24.3	2	15283365	NBAS	rs145369641	29924316	Carcinogenesis	GCST006088
3q21.3	3	126934568	CHCHD6	rs187806138	29924316	Carcinogenesis	GCST006088
7q36.1	7	148869599	EZH2	rs183710197	29924316	Carcinogenesis	GCST006088
19p13.11	19	17445984	AC010319.2, TMEM221	rs147852856	29924316	Carcinogenesis	GCST006088
17p13.1	17	8764431	SPDYE4 - MFSD6L	rs8079117	29924316	Carcinogenesis	GCST006088
6q25.3	6	160282296	SLC22A2 - SLC22A3	rs3908804	29924316	Carcinogenesis	GCST006088
1q43	1	242442926	PLD5	rs11810103	29924316	Carcinogenesis	GCST006088
4q12	4	52228973	SPATA18 - AC097522.2	rs17474439	29924316	Carcinogenesis	GCST006088
11q14.1	11	84335397	DLG2	rs149365710	29924316	Carcinogenesis	GCST006088
5p13.1	5	42052863	MTHFD2P6 - AC108099.1	rs138592693	29924316	Carcinogenesis	GCST006088
9q31.1	9	100466630	MSANTD3-TMEFF1	rs117539856	29924316	Carcinogenesis	GCST006088
11q14.1	11	84468604	DLG2	rs147995154	29924316	Carcinogenesis	GCST006088
8q22.3	8	102523877	RPS12P15 - AP002852.1	rs146278598	29924316	Carcinogenesis	GCST006088
18q21.2	18	51837007	AC027216.1 - RPS8P3	rs186728352	29924316	Carcinogenesis	GCST006088
4q34.1	4	172120479	GALNTL6	rs79484241	29924316	Carcinogenesis	GCST006088
2q24.1	2	156497991	GPD2	rs147372168	29924316	Carcinogenesis	GCST006088
6q25.1	6	149836209	AL355312.6, LRP11	rs72995588	29924316	Carcinogenesis	GCST006088
14q13.1	14	33701036	NPAS3	rs12148012	29924316	Carcinogenesis	GCST006088
7p12.1	7	51008206	AC004830.2	rs117123031	29924316	Carcinogenesis	GCST006088
